# Supplementary material for: A Cross‐Tissue Multiomics Analysis Reveals the Protective Role of TGFBR3 in Postmenopausal Osteoporosis
Source: Int J Genomics. 2026 Apr 6;2026:6364895. doi: 10.1155/ijog/6364895 (PMC13051796; doi:10.1155/ijog/6364895)
Supplement: Supplementary file 2 — Supporting Information 2 Supporting File 2: Author checklist of the required items to address in compliance with the journal’s submission and formatting guidelines. [file IJOG-2026-6364895-s001.xlsx]

## Sheet: Sheet1
NOTE: Please save this file locally before filling in the table, DO NOT work on the file within your internet browser as changes will not be saved. Adobe Acrobat Reader (available free here) is recommended for completion.
The ARRIVE guidelines 2.0: author checklist
The ARRIVE Essential 10
These items are the basic minimum to include in a manuscript. Without this information, readers and reviewers cannot assess the reliability of the findings.
				Section/line
Item Recommendation				number, or reason for not reporting
Study design	1	For each experiment, provide brief details of study design including: a. The groups being compared, including control groups. If no control group has been used, the rationale should be stated. b. The experimental unit (e.g. a single animal, litter, or cage of animals).		1a.Section 2.7 (Animal experimental grouping): Two groups were compared: a sham-operated group (control) and a bilateral ovariectomy (OVX) group (experimental model). 1b.Section 2.7: The experimental unit was a single animal (individual mouse). Randomization and statistical analyses were performed based on the individual animal.
Sample size	2	a. Specify the exact number of experimental units allocated to each group, and the total number in each experiment. Also indicate the total number of animals used. b. Explain how the sample size was decided. Provide details of any a priori sample size calculation, if done.		2a. Section 2.7 (Animal experimental grouping): Each group contained 6 experimental units (n = 6 per group). A total of 12 animals were used in this experiment. 2b. Section 2.7: The sample size (n = 6 per group) was determined based on previous experience and published literature in bone metabolism research, which demonstrated that this number provides sufficient statistical power to detect signi…
Inclusion and exclusion criteria	3	a. Describe any criteria used for including and excluding animals (or experimental units) during the experiment, and data points during the analysis. Specify if these criteria were established a priori. If no criteria were set, state this explicitly. b. For each experimental group, report any animals, experimental units or data points not included in the analysis and explain why. If there were no…		3a. Section 2.7 (Animal experimental grouping): Inclusion criteria included: female C57BL/6J mice, 14 weeks of age, and SPF grade. These criteria were established a priori. No specific exclusion criteria were set. 3b. Section 2.7: There were no animals, experimental units, or data points excluded from the analysis. 3c. Section 3.5, 3.6, 3.7: The exact value of n was 6 for each experimental group …
Randomisation	4	a. State whether randomisation was used to allocate experimental units to control and treatment groups. If done, provide the method used to generate the randomisation sequence. b. Describe the strategy used to minimise potential confounders such as the order of treatments and measurements, or animal/cage location. If confounders were not controlled, state this explicitly.		4a. Section 2.7 (Animal experimental grouping): Animals were randomly allocated to experimental groups using a simple randomization method (random number table). 4b. Section 2.7: To minimize potential confounders, all animals were housed in the same SPF facility under consistent environmental conditions. The order of surgeries and subsequent measurements (e.g., Micro-CT and biomechanical testing)…
Blinding	5	Describe who was aware of the group allocation at the different stages of the experiment (during the allocation, the conduct of the experiment, the outcome assessment, and the data analysis).		Section 2.14 (Statistical Analysis): Investigators were blinded to the group allocation during the data analysis stage.
Outcome measures	6	a. Clearly define all outcome measures assessed (e.g. cell death, molecular markers, or behavioural changes). b. For hypothesis-testing studies, specify the primary outcome measure, i.e. the outcome measure that was used to determine the sample size.		6a. Sections 2.8, 2.9, 2.10, and 2.11: Outcome measures included bone microarchitecture parameters (BMD, BV/TV, Tb.N, Tb.Th, Tb.Sp) assessed by Micro-CT, biomechanical properties (max load and stiffness) assessed by three-point bending tests, and TGFBR3 expression levels (protein and mRNA) assessed by Western Blot and qPCR. 6b. Section 2.8: The primary outcome measures were bone mineral density (…
Statistical methods	7	a. Provide details of the statistical methods used for each analysis, including software used. b. Describe any methods used to assess whether the data met the assumptions of the statistical approach, and what was done if the assumptions were not met.		7a. Section 2.14 (Statistical Analysis): Data were analyzed using Student’s t-test for comparisons between two groups and one-way ANOVA for multiple groups. Statistical analyses were performed using SPSS software and R version 4.3.2. 7b. Section 2.14: Data normality was assessed using the Shapiro-Wilk test, and homogeneity of variance was evaluated by Levene’s test. All data met the assumptions f…
Experimental animals	8	a. Provide species-appropriate details of the animals used, including species, strain and substrain, sex, age or developmental stage, and, if relevant, weight. b. Provide further relevant information on the provenance of animals, health/immune status, genetic modification status, genotype, and any previous procedures.		8a. Section 2.7 (Animal experimental grouping): The animals used were mice (Mus musculus), strain C57BL/6J. All animals were female, starting the experiment at 14 weeks of age and reaching 22 weeks at completion. 8b. Section 2.7: Animals were provided by the Laboratory Animal Center of North China University of Science and Technology. All mice were SPF grade, wild-type, and had not undergone any …
Experimental procedures	9	For each experimental group, including controls, describe the procedures in enough detail to allow others to replicate them, including: a. What was done, how it was done and what was used. b. When and how often. c. Where (including detail of any acclimatisation periods). d. Why (provide rationale for procedures).		9a. Section 2.7 (Animal experimental grouping): Mice in the OVX group underwent bilateral ovariectomy under anesthesia to induce an osteoporosis model. Sham mice underwent the same surgical procedure (skin and muscle incision) but without ovary removal. All surgical instruments were sterilized before use. 9b. Section 2.7: A single surgical procedure was performed at 14 weeks of age. Animals were …
Results	10	For each experiment conducted, including independent replications, report: a. Summary/descriptive statistics for each experimental group, with a measure of variability where applicable (e.g. mean and SD, or median and range). b. If applicable, the effect size with a confidence interval.		10a. Section 2.14 (Statistical Analysis) and Results (Sections 3.5, 3.6, 3.7): All experimental results are presented as the mean ± standard deviation (SD). Descriptive statistics for each group are provided in the corresponding text and figures. 10b. Section 3: Effect sizes and confidence intervals were not calculated for this study; statistical significance was determined using p-values as desc…
The Recommended Set These items complement the Essential 10 and add important context to the study. Reporting the items in both sets represents best practice.
Item Recommendation				Section/line number, or reason for not reporting
Abstract	11	Provide an accurate summary of the research objectives, animal species, strain and sex, key methods, principal findings, and study conclusions.		Abstract: This study aims to validate TGFBR3 as a protective factor in postmenopausal osteoporosis (PMO). We used 14-week-old female C57BL/6J mice to establish an OVX model. Key methods included multi-omics analysis, Micro-CT, and biomechanical testing. Principal findings showed that TGFBR3 expression and bone mass were significantly reduced in OVX mice, and TGFBR3 was identified as a key protect…
Background	12	a. Include sufficient scientific background to understand the rationale and context for the study, and explain the experimental approach. b. Explain how the animal species and model used address the scientific objectives and, where appropriate, the relevance to human biology.		12a. Section 1 (Introduction): The study addresses the limitation of single-tissue analysis in postmenopausal osteoporosis (PMO). It adopts a cross-tissue multi-omics strategy combined with an OVX mouse model to identify and validate novel protective factors (e.g., TGFBR3) in the context of systemic pathological interactions. 12b. Section 1 and Section 2.7: C57BL/6J mice and the bilateral ovariec…
Objectives	13	Clearly describe the research question, research objectives and, where appropriate, specific hypotheses being tested.		Section 1 (Introduction): The primary research question is whether TGFBR3 plays a protective role in postmenopausal osteoporosis (PMO). Our objectives were to identify cross-tissue molecular signatures of PMO using multi-omics data and to validate the expression and function of TGFBR3 in an OVX mouse model. We hypothesized that estrogen deficiency leads to the downregulation of TGFBR3, which in t…
Ethical statement	14	Provide the name of the ethical review committee or equivalent that has approved the use of animals in this study, and any relevant licence or protocol numbers (if applicable). If ethical approval was not sought or granted, provide a justification.		Section 2.7 (Animal experimental grouping): All animal procedures were approved by the Animal Ethics Committee of North China University of Science and Technology (Approval No. 582024142).
Housing and husbandry	15	Provide details of housing and husbandry conditions, including any environmental enrichment.		Section 2.7 (Animal experimental grouping): Mice were housed in an SPF facility with controlled environmental conditions (temperature: 22 ± 2°C, humidity: 50–60%, 12h light/dark cycle). They had ad libitum access to sterile water and a standard pellet diet. Nesting materials were provided in each cage as environmental enrichment to enhance animal welfare.
Animal care and monitoring	16	a. Describe any interventions or steps taken in the experimental protocols to reduce pain, suffering and distress. b. Report any expected or unexpected adverse events. c. Describe the humane endpoints established for the study, the signs that were monitored and the frequency of monitoring. If the study did not have humane endpoints, state this.		16a. Section 2.7 (Animal experimental grouping): To minimize pain and distress, all surgical procedures were performed under anesthesia. Euthanasia was conducted using an intraperitoneal overdose of pentobarbital sodium (200 mg/kg). Environmental enrichment (nesting materials) was provided to improve animal welfare. 16b. Section 2.7: No expected or unexpected adverse events occurred during the ex…
Interpretation/ scientific implications	17	a. Interpret the results, taking into account the study objectives and hypotheses, current theory and other relevant studies in the literature. b. Comment on the study limitations including potential sources of bias, limitations of the animal model, and imprecision associated with the results.		17a. Section 4.5 (Conclusion): The results are interpreted as experimental validation of our cross-tissue multi-omics hypothesis. The significant downregulation of TGFBR3 in bone and blood of OVX mice aligns with established theories regarding the TGF-beta signaling pathway's role in bone homeostasis, supporting its status as a critical protective factor in PMO. 17b. Section 4.4 (Limitations and …
Generalisability/ translation	18	Comment on whether, and how, the findings of this study are likely to generalise to other species or experimental conditions, including any relevance to human biology (where appropriate).		Section 4 (Discussion and Conclusion): The findings are highly generalizable due to the evolutionary conservation of the TGF-\beta signaling pathway across mammalian species. Since the initial identification of TGFBR3 was based on human GWAS and transcriptomic data (Mendelian Randomization) and subsequently validated in an OVX mouse model, the results have direct relevance to human biology. TGFBR…
Protocol registration	19	Provide a statement indicating whether a protocol (including the research question, key design features, and analysis plan) was prepared before the study, and if and where this protocol was registered.		Section 2.7 (Animal experimental grouping): While the study protocol was not formally registered in a public repository, a detailed research plan including the study design, hypotheses, and analysis plan was prepared and archived as part of the ethical review process (Approval No. 582024142) prior to the commencement of the study.
Data access	20	Provide a statement describing if and where study data are available.		Section 2.1, 2.5, and Data Availability Statement: Detailed sources for transcriptomic datasets (GSE230665, GSE35956, GSE56814, GSE56815, and GSE56116) are provided in Section 2.1. Sources for Mendelian Randomization data (eQTLGen consortium and FinnGen Release 12) are specified in Section 2.5. All original experimental data (Micro-CT, Western Blot, and qPCR) are included in the article and its s…
Declaration of interests	21	a. Declare any potential conflicts of interest, including financial and non-financial. If none exist, this should be stated. b. List all funding sources (including grant identifier) and the role of the funder(s) in the design, analysis and reporting of the study.		Availability of data and materials: The transcriptomic datasets analyzed (GSE230665, GSE35956, etc.) are available in the GEO repository. The original experimental data generated during the study are available from the corresponding author upon reasonable request.
www.ARRIVEguidelines.org
